# Supplementary material for: Quantitative regulation of the dynamic steady state of actin networks
Source: eLife. 2019 Mar 14;8:e42413. doi: 10.7554/eLife.42413 (PMC6417862; doi:10.7554/eLife.42413)
Supplement: Source code 1. [file elife-42413-code1.zip]

Archive with 5 entries (5 files):
- cofilinDynamics_2D_dynNet_inhomAct.m
- eLife_sim.m
- set_BCs_2D_dynNet.m
- set_diffusion_2D_dynNet.m
- set_reaction_2D_dynNet_inhomAct.m
