# Supplementary material for: Quantitative regulation of the dynamic steady state of actin networks
Source: eLife. 2019 Mar 14;8:e42413. doi: 10.7554/eLife.42413 (PMC6417862; doi:10.7554/eLife.42413)
Supplement: Source code 1. [file elife-42413-code1.zip › cofilinDynamics_2D_dynNet_inhomAct.m]

function [p,e,t, boundCof, freeCof]=cofilinDynamics_2D_dynNet_inhomAct(dt,nrTimeSteps, V,xN, initConc, Actin, isPlot, rBind, rUnbind, initLength)
%{
This function simulates
    - the growth of the network
    - binding/unbinding/transport/diffusion of cofilin

Inputs
    - dt  timestep
    - nrTimeSteps  no. of time steps
    - V   growth of actin network, mum per min
    - A   density of actin network, in muM
    - isPlot whether to plot or not
    - rBind  rate constant for cofilin binding in (muM*min)^(-1)
    - rUnbind  rate constant for cofilin unbinding in (min)^(-1)
    - initLength the initial length of the network

Outputs
    - p, e, t FEM mesh data
    - boundCof conc of bound cofilin in muM
    - freeCof conc of free cofilin in muM

%}


if nargin==10
    initLength=0;
end

%% GEOMETRY

yNmax=max(V)*dt*nrTimeSteps+5; % maximum length of the networks

% size of the simulation box
xD=1000;
yD=1000;

% layerThickness defines a layer around the network to increase resolution
% near the network
layerThickness=10;
maxDim=max([xN yNmax]);

xLim=[-maxDim/2-layerThickness; maxDim/2+layerThickness];
yLim=[-maxDim-layerThickness;layerThickness];

% define geometry part
R1 = [3,4,-xD/2,xD/2,xD/2,-xD/2,-yD/2,-yD/2, yD/2,yD/2]';
R2 = [3,4,-xN/2,xN/2,xN/2,-xN/2,-yNmax,-yNmax, 0,0]';
R3 = [3,4,-xN/2-layerThickness,xN/2+layerThickness,xN/2+layerThickness,-xN/2-layerThickness,-yNmax-layerThickness,-yNmax-layerThickness, layerThickness,layerThickness]';

gm = [R1,R2, R3];
sf = 'R1+R2+R3';

% Create the geometry.
ns = char('R1','R2', 'R3');

ns = ns';
g = decsg(gm,sf,ns);


%% MESHING

insideMin=2;
nrIter1=1;
nrIter2=2;


[p,e,t] = initmesh(g, 'Hmax', insideMin*2^7);
p = jigglemesh(p,e,t);

for i=1:nrIter1
    [p,e,t] = refinemesh(g,p,e,t, 1, 'regular');
    [p,e,t] = refinemesh(g,p,e,t, 3, 'regular');
    p = jigglemesh(p,e,t);
    for j=1:(nrIter2-nrIter1)
        [p,e,t] = refinemesh(g,p,e,t, 3, 'regular');
        p = jigglemesh(p,e,t);
        
    end
end


% plot the mesh
if isPlot==1
    clf;
    subplot(1,2,1)
    pdemesh(p,e,t)
    axis equal
    xlim([-xD/2; xD/2]);
    ylim([-yD/2; yD/2]);

    subplot(1,2,2)
    pdemesh(p,e,t)
    axis equal
    xlim(xLim);
    ylim(yLim);
    pause(0.01)

end

np = size(p,2); % Number of mesh points


%% Model coefficients

% Network speed
if length(V)==1; V=V*ones(nrTimeSteps,1); end

% Network growth
dxAll=dt*V;

% Diffusion
Dout = 600; %  [Modeling the Synergy of Cofilin and Arp2 / 3 in Lamellipodial Protrusive Activity] in mum^2/min
Din = 600; % see [Noval et al 2009] in mum^2/min
Dmin=0.01; % shouldn't be set to zero

d=[1;1]; a=[0;0];

%% Initializing

freeCof=zeros(np, nrTimeSteps);
boundCof=zeros(np, nrTimeSteps);

% ICs
u = zeros(2*size(p,2),1);
u(1:end/2)=initConc;
yN=initLength;

%% Time Interation

for iTime=1:nrTimeSteps
    
    dx=dxAll(iTime);
    
    % 0. define new network
    yN=yN+dx;
    
    % 1. shift information forward
    pShift=p;
    pShift(2,:)=pShift(2,:)-dx;
    
    solShift=pdeInterpolant(pShift,t,u);
    
    % which points are in the aged network?
    in = inpolygon(p(1,:),p(2,:),[-xN/2; xN/2; xN/2; -xN/2],[-yN;-yN;-dx;-dx]);
    
    iNewBoundCof=zeros(np,1);
    
    if sum(in)~=0
        solInt = evaluate(solShift,p(1,in),p(2,in));
        boundInt=solInt(end/2+1:end);
        
        
        iNewBoundCof(in)=boundInt;
    end
    
    u(end/2+1:end)=iNewBoundCof;
    
    % use this as initial condition
    u0=u;
    
    % 2. set new coefficients
    
    c=@(p,t,u,time)set_diffusion_2D_dynNet(p,t,u,time, Dout, Din, Dmin, yN);
    f=@(p,t,u,time)set_reaction_2D_dynNet_inhomAct(p,t,u,time, rBind, rUnbind, Actin,V, xN, yN);

    % 3. Solve
        
    timeList=((iTime-1)*dt):0.2:(iTime*dt);
    
    tic
    u = parabolic(u0,timeList, @set_BCs_2D_dynNet,p,e,t,c,a,f,d, 'Stats','off');
    toc
    
    iFreeCof=u(1:end/2,:);
    iBoundCof=u(end/2+1:end, :);
   
    
    if isPlot==1
    
        % plot free cofilin
        subplot(1,2,1)
            cla;
            pdeplot(p,e,t,'xydata',iFreeCof(:,end))
            hold on;
            plot([-xN/2; xN/2; xN/2; -xN/2; -xN/2], [-yN; -yN; 0; 0; -yN], '-k');
            caxis([0 max(max(iFreeCof))]);
            axis equal
            xlim(xLim);
            ylim(yLim);
            title('Free Cofilin')
            colormap jet

        % plot bound cofilin
        subplot(1,2,2)
            cla;
            pdeplot(p,e,t,'xydata',iBoundCof(:,end))
            hold on;
            plot([-xN/2; xN/2; xN/2; -xN/2; -xN/2], [-yN; -yN; 0; 0; -yN], '-k');
            caxis([0 max(max(iBoundCof))]);
            axis equal
            xlim(xLim);
            ylim(yLim);
            title('Bound Cofilin')
            colormap jet
        pause(0.001)
    
    end
    
    u=squeeze(u(:,end));
    
    % safe results
    freeCof(:,iTime)=iFreeCof(:,end);
    boundCof(:,iTime)=iBoundCof(:,end);
    
    iTime
end

end
