# Supplementary material for: Quantitative regulation of the dynamic steady state of actin networks
Source: eLife. 2019 Mar 14;8:e42413. doi: 10.7554/eLife.42413 (PMC6417862; doi:10.7554/eLife.42413)
Supplement: Source code 1. [file elife-42413-code1.zip › eLife_sim.m]

%%%%%%%%%%%%%%%%%%%%%%%
%% Simulate the dynamics of binding and unbinding of cofilin
%%%%%%%%%%%%%%%%%%%%%%%

% time & speed parameters
dt=2;
nrTimeSteps=31;
V=1.16*ones(nrTimeSteps,1);

% controlled parameters
xN=15;
initConc=0.125;
Actin=50;
initLength=0;

% biochemical parameters
rBind=0.5;
rUnbind=0.31;

% plot or not
isPlot=1;

% simulate
[p,e,t, boundCof, freeCof]=cofilinDynamics_2D_dynNet_inhomAct(dt,nrTimeSteps, V,xN, initConc, Actin, isPlot, rBind, rUnbind, initLength);
