# Supplementary material for: Quantitative regulation of the dynamic steady state of actin networks
Source: eLife. 2019 Mar 14;8:e42413. doi: 10.7554/eLife.42413 (PMC6417862; doi:10.7554/eLife.42413)
Supplement: Source code 1. [file elife-42413-code1.zip › set_BCs_2D_dynNet.m]

function [qmatrix,gmatrix,hmatrix,rmatrix] = set_BCs_2D_dynNet(p,e,u,time, V)

N = 2;
ne = size(e,2); % number of edges
qmatrix = zeros(N^2,ne);
gmatrix = zeros(N,ne);
hmatrix = zeros(N^2,2*ne);
rmatrix = zeros(N,2*ne);

for k = 1:ne
    x1 = p(1,e(1,k)); % x at first point in segment
    x2 = p(1,e(2,k)); % x at second point in segment
    xm = (x1 + x2)/2; % x at segment midpoint
    y1 = p(2,e(1,k)); % y at first point in segment
    y2 = p(2,e(2,k)); % y at second point in segment
    ym = (y1 + y2)/2; % y at segment midpoint
    switch e(5,k)
        case {1,2,6,7}
%             hk = zeros(N);
%             hk(1,1) = 1;
%             hk = hk(:);
%             hmatrix(:,k) = hk;
%             hmatrix(:,k+ne) = hk;
%             
%             rk = zeros(N,1); % Not strictly necessary
%             rmatrix(:,k) = rk; % These are already 0
%             rmatrix(:,k+ne) = rk;
%             
%             qk = zeros(N);
%             qk(1,2) = 1;
%             qk(1,3) = 1;
%             qk(3,1) = 1;
%             qk(3,2) = 1;
%             qk = qk(:);
%             qmatrix(:,k) = qk;
%             
%             gk = zeros(N,1);
%             gk(1) = 1+xm^2;
%             gk(3) = 1+ym^2;
%             gmatrix(:,k) = gk;
            
        case {3,4,5,8}
%             hk = zeros(N);
%             hk(2,2) = 1;
%             hk = hk(:);
%             hmatrix(:,k) = hk;
%             hmatrix(:,k+ne) = hk;
%             
%             rk = zeros(N,1); % Not strictly necessary
%             rmatrix(:,k) = rk; % These are already 0
%             rmatrix(:,k+ne) = rk;
% 
%             qk = zeros(N);
%             qk(1,2) = 1+xm^2;
%             qk(1,3) = 2+ym^2;
%             qk(3,1) = 1+xm^4;
%             qk(3,2) = 1+ym^4;
%             qk = qk(:);
%             qmatrix(:,k) = qk;
%             
%             gk = zeros(N,1);
%             gk(1) = cos(pi*xm);
%             gk(3) = tanh(xm*ym);
%             gmatrix(:,k) = gk;
            
        end
end
