# Supplementary material for: Quantitative regulation of the dynamic steady state of actin networks
Source: eLife. 2019 Mar 14;8:e42413. doi: 10.7554/eLife.42413 (PMC6417862; doi:10.7554/eLife.42413)
Supplement: Source code 1. [file elife-42413-code1.zip › set_diffusion_2D_dynNet.m]

function cCoeff = set_diffusion_2D_dynNet(p,t,u,time, Dout, Din, Dmin, yN)


% Triangle point indices
it1 = t(1,:);
it2 = t(2,:);
it3 = t(3,:);

% Find centroids of triangles
% xpts = (p(1,it1) + p(1,it2) + p(1,it3))/3;
ypts = (p(2,it1) + p(2,it2) + p(2,it3))/3;

% uintrp = pdeintrp(p,t,u);

subd = t(4,:);
isInNetwork=subd==3 & ypts>=-yN;


n1 = 6;
nr = numel(ypts);
cCoeff = zeros(n1,nr);

cCoeff(1,:) = Dout+(Din-Dout)*isInNetwork;
cCoeff(2,:) = zeros(1,nr);
cCoeff(3,:) = Dout+(Din-Dout)*isInNetwork;

cCoeff(4,:) = Dmin*(1-isInNetwork);
cCoeff(5,:) = zeros(1,nr);
cCoeff(6,:) = Dmin*(1-isInNetwork);
