# Supplementary material for: Quantitative regulation of the dynamic steady state of actin networks
Source: eLife. 2019 Mar 14;8:e42413. doi: 10.7554/eLife.42413 (PMC6417862; doi:10.7554/eLife.42413)
Supplement: Source code 1. [file elife-42413-code1.zip › set_reaction_2D_dynNet_inhomAct.m]

function fCoeff = set_reaction_2D_dynNet_inhomAct(p,t,u,time, rBind, rUnbind, Actin,V, xN, yN)


% Triangle point indices
it1 = t(1,:);
it2 = t(2,:);
it3 = t(3,:);

% Find centroids of triangles
% xpts = (p(1,it1) + p(1,it2) + p(1,it3))/3;
ypts = (p(2,it1) + p(2,it2) + p(2,it3))/3;


% defines the network
subd = t(4,:);
isInNetwork=subd==3 & ypts>=-yN; 

% interpole the solution and its gradient
uintrp = pdeintrp(p,t,u);
% [ux,uy] = pdegrad(p,t,u);

% calculate actin density from fittedActin (fitobject)
if isreal(Actin)==0
    A0=feval(Actin,-ypts)';
    A0(isInNetwork==0)=0;   
else
    A0=Actin;
end    


fCoeff=zeros(2,length(ypts));


%%
fCoeff(1,:)=-rBind*A0.*isInNetwork.*uintrp(1,:)...
            +rUnbind*uintrp(2,:); % cof unbinds
        
% bound cofilin..
% does the opposite

fCoeff(2,:)=rBind*A0.*isInNetwork.*uintrp(1,:)...
            -rUnbind*uintrp(2,:);
